# Supplementary material for: Extending the Lifetime of Clothing through Repair and Repurpose: An Investigation of Barriers and Enablers in UK Citizens
Source: Sustainability. Author manuscript; Available in PMC 2024 Oct 22. (PMC7616726; doi:10.3390/su141710821)
Supplement: Supplementary Materials [file EMS199298-supplement-Supplementary_Materials.zip]

Archive with 1 entries (1 files):
- sustainability-1810722-supplementary.pdf
